# Supplementary material for: Half-Century Scientometric Analysis: Unveiling the Excellence of Fungi as Biocontrol Agents and Biofertilisers
Source: J Fungi (Basel). 2025 Feb 4;11(2):117. doi: 10.3390/jof11020117 (PMC11856747; doi:10.3390/jof11020117)
Supplement: Supplementary file 1 [file jof-11-00117-s001.zip]

Archive with 1 entries (1 files):
- jof-3324064-supplementary.pdf
